# Supplementary material for: Colistin exerts potent activity against mcr+ Enterobacteriaceae via synergistic interactions with the host defense
Source: J Clin Invest. 2025 Apr 22;135(12):e170690. doi: 10.1172/JCI170690 (PMC12165787; doi:10.1172/JCI170690)
Supplement: Supplemental Data File 3 [file jci-135-170690-s220.xlsx]

## Sheet: Summary
Class	Gene symbol	AR0026	AR0027	AR0029	AR0040	AR0046	AR0047	AR0057	AR0121	AR0133	AR0155	AR0156	AR0163	AR0239	AR0288	AR0303
AMINOGLYCOSIDE	aac(2')-Ia	1	0	0	0	0	0	0	0	0	0	0	0	0	0	0
	aac(3)-IIe	0	0	0	1	1	0	1	0	0	0	0	1	0	0	0
	aac(6')	0	1	0	0	0	0	0	1	0	0	0	0	0	0	0
	aac(6')-IIa	0	0	0	0	0	0	0	0	0	0	0	0	1	0	0
	aac(6')-Ib	0	0	0	0	0	1	0	0	0	0	0	0	0	0	0
	aac(6')-Ib'	0	0	0	0	0	0	0	0	0	0	0	0	0	1	1
	aac(6')-Ib3	0	0	0	0	0	0	0	0	0	0	1	0	1	0	0
	aac(6')-Il	0	0	0	1	1	0	0	0	0	0	0	0	1	0	0
	aadA1	0	0	0	1	1	0	0	0	1	1	1	1	0	1	1
	aadA2	0	0	0	0	0	1	1	0	0	0	0	0	0	0	0
	aadA5	0	0	0	0	0	0	1	0	0	1	0	0	0	0	0
	ant(2'')-Ia	0	0	0	0	0	0	0	0	0	0	0	0	1	0	0
	ant(3'')-IIa	0	0	0	0	0	0	0	0	0	0	0	0	0	1	1
	aph(3'')-Ib	0	0	0	1	1	0	1	0	0	0	0	1	1	1	1
	aph(3')-IIb	0	0	0	0	0	0	0	0	0	0	0	0	1	0	0
	aph(3')-Ia	0	0	0	1	1	0	1	0	0	1	0	0	1	0	1
	aph(3')-VIa	0	0	0	0	0	0	0	0	0	0	0	0	0	0	1
	aph(6)-Id	0	0	0	1	1	0	1	0	0	0	0	1	1	1	1
	armA	0	0	0	0	0	0	0	0	0	0	0	0	0	1	1
AMINOGLYCOSIDE/QUINOLONE	aac(6')-Ib-cr5	0	0	0	1	1	0	1	0	0	0	0	1	0	0	0
BETA-LACTAM	blaACT-17	0	0	0	0	0	0	0	0	0	0	0	1	0	0	0
	blaADC-162	0	0	0	0	0	0	0	0	0	0	0	0	0	0	1
	blaADC-30	0	0	0	0	0	0	0	0	0	0	0	0	0	1	0
	blaCTX-M-15	0	0	0	1	1	0	1	0	0	0	0	1	0	0	0
	blaDHA	0	0	0	0	0	0	0	0	1	0	0	0	0	0	0
	blaDHA-13	0	0	0	0	0	0	1	0	0	0	0	0	0	0	0
	blaGES-1	0	0	0	0	0	0	0	0	0	0	0	0	1	0	0
	blaKPC-2	0	0	0	0	0	0	0	0	1	0	1	1	0	0	0
	blaKPC-6	0	0	0	0	0	0	0	0	0	1	0	0	0	0	0
	blaNDM-1	0	0	0	0	0	0	1	0	0	0	0	0	0	0	0
	blaOXA-1	0	0	0	1	1	0	1	0	0	0	0	1	0	0	0
	blaOXA-10	0	0	0	0	0	0	0	0	0	0	1	0	1	0	0
	blaOXA-23	0	0	0	0	0	0	0	0	0	0	0	0	0	1	1
	blaOXA-395	0	0	0	0	0	0	0	0	0	0	0	0	1	0	0
	blaOXA-66	0	0	0	0	0	0	0	0	0	0	0	0	0	1	1
	blaPDC-36	0	0	0	0	0	0	0	0	0	0	0	0	1	0	0
	blaSHV	0	0	0	0	0	1	0	0	0	0	0	0	0	0	0
	blaSHV-11	0	0	0	1	1	0	0	0	0	0	0	0	0	0	0
	blaSME-4	0	0	0	0	0	0	0	1	0	0	0	0	0	0	0
	blaSRT	0	1	0	0	0	0	0	0	0	0	0	0	0	0	0
	blaSRT-2	0	0	0	0	0	0	0	1	0	0	0	0	0	0	0
	blaTEM	0	0	0	0	0	1	1	0	0	0	0	0	0	0	0
	blaTEM-1	0	0	0	0	0	0	0	0	0	0	0	1	0	0	0
	blaVIM-11	0	0	0	0	0	0	0	0	0	0	0	0	1	0	0
	blaVIM-27	0	0	0	1	1	0	0	0	0	0	0	0	0	0	0
	ompK36_D135DGD	0	0	0	1	1	0	0	0	0	0	0	0	0	0	0
BLEOMYCIN	ble	0	0	0	0	0	0	1	0	0	0	0	0	0	0	0
COLISTIN	pmrB_R256G	0	0	0	1	1	1	0	0	0	0	0	0	0	0	0
EFFLUX	adeC	0	0	0	0	0	0	0	0	0	0	0	0	0	1	1
	amvA	0	0	0	0	0	0	0	0	0	0	0	0	0	1	1
	emrD	0	0	0	1	1	1	0	0	0	0	0	0	0	0	0
	mexA	0	0	0	0	0	0	0	0	0	0	0	0	1	0	0
	mexE	0	0	0	0	0	0	0	0	0	0	0	0	1	0	0
	mexX	0	0	0	0	0	0	0	0	0	0	0	0	1	0	0
	sdeB	0	1	0	0	0	0	0	1	0	0	0	0	0	0	0
	sdeY	0	1	0	0	0	0	0	1	0	0	0	0	0	0	0
	smfY	0	0	0	0	0	0	0	1	0	0	0	0	0	0	0
FOSFOMYCIN	abaF	0	0	0	0	0	0	0	0	0	0	0	0	0	1	1
	fosA	0	0	0	1	1	1	0	0	0	0	0	0	1	0	0
MACROLIDE	mph(A)	0	0	0	1	1	1	1	0	0	0	0	0	0	0	0
	mph(E)	0	0	0	0	0	0	0	0	0	0	0	0	0	1	1
	msr(E)	0	0	0	0	0	0	0	0	0	0	0	0	0	1	1
PHENICOL	catA	0	0	1	0	0	0	0	0	0	1	0	0	0	0	0
	catA1	0	0	0	0	0	1	1	0	0	0	0	1	0	0	0
	catA3	1	0	0	0	0	0	0	0	0	0	0	0	0	0	0
	catB3	0	0	0	1	1	0	1	0	0	0	0	1	0	0	0
	catB7	0	0	0	0	0	0	0	0	0	0	0	0	1	0	0
	catB8	0	0	0	0	0	0	0	0	0	0	0	0	0	1	1
	cmlA5	0	0	0	0	0	0	0	0	0	0	1	0	1	0	0
	floR	0	0	0	0	0	0	0	0	0	1	1	0	0	0	0
	floR2	0	0	0	0	0	0	0	0	0	0	0	0	1	0	0
PHENICOL/QUINOLONE	oqxA	0	0	0	1	1	1	0	0	0	0	0	1	0	0	0
	oqxB	0	0	0	1	1	1	0	0	0	0	0	1	0	0	0
QUINOLONE	gyrA_S81L	0	0	0	0	0	0	0	0	0	0	0	0	0	1	1
	gyrA_S83I	0	0	0	1	1	1	0	0	0	0	0	0	0	0	0
	parC_S80I	0	0	0	1	1	1	0	0	0	0	0	0	0	0	0
	parC_S84L	0	0	0	0	0	0	0	0	0	0	0	0	0	1	1
	qnrB1	0	0	0	0	0	0	0	0	0	0	0	1	0	0	0
	qnrD	1	0	0	0	0	0	0	0	0	0	0	0	0	0	0
RIFAMYCIN	arr-2	0	0	0	0	0	0	0	0	0	0	1	0	0	0	0
STREPTOTHRICIN	sat2	0	0	0	0	0	0	0	0	1	1	1	0	0	0	0
SULFONAMIDE	sul1	0	0	0	1	1	1	1	0	0	1	1	0	1	1	1
	sul2	0	0	0	0	0	0	1	0	0	1	1	1	0	0	1
TETRACYCLINE	tet(A)	0	0	0	1	1	0	0	0	0	0	0	1	0	0	0
	tet(B)	1	0	0	0	0	0	1	0	0	0	0	0	0	1	1
	tet(D)	0	0	0	0	0	1	0	0	1	0	1	0	0	0	0
	tet(G)	0	0	0	0	0	0	0	0	0	0	0	0	1	0	0
	tet(J)	0	0	1	0	0	0	0	0	0	1	1	0	0	0	0
TRIMETHOPRIM	dfrA1	0	0	0	1	1	0	0	0	1	1	1	0	0	0	0
	dfrA12	0	0	0	0	0	1	1	0	0	0	0	0	0	0	0
	dfrA14	0	0	0	0	0	0	0	0	1	0	1	1	0	0	0
	dfrA17	0	0	0	0	0	0	1	0	0	1	0	0	0	0	0
	dfrB5	0	0	0	0	0	0	0	0	0	0	0	0	1	0	0

## Sheet: AR0026
	Protein identifier	Contig id	Start	Stop	Strand	Gene symbol	Sequence name	Scope	Element type	Element subtype	Class	Subclass	Method	Target length	Reference sequence length	% Coverage of reference sequence	% Identity to reference sequence	Alignment length	Accession of closest sequence	Name of closest sequence	HMM id	HMM description	genome_id
0		gnl|P21|AR0026_12	78373	79011	-	catA3	type A-3 chloramphenicol O-acetyltransferase CatIII	core	AMR	AMR	PHENICOL	CHLORAMPHENICOL	BLASTX	213	213	100	99.53	213	WP_004920769.1	type A-3 chloramphenicol O-acetyltransferase CatIII			AR0026
1		gnl|P21|AR0026_3	19936	20469	+	aac(2')-Ia	aminoglycoside N-acetyltransferase AAC(2')-Ia	core	AMR	AMR	AMINOGLYCOSIDE	GENTAMICIN/TOBRAMCYIN	EXACTX	178	178	100	100	178	WP_004918308.1	aminoglycoside N-acetyltransferase AAC(2')-Ia			AR0026
2		gnl|P21|AR0026_41	20723	21925	-	tet(B)	tetracycline efflux MFS transporter Tet(B)	core	AMR	AMR	TETRACYCLINE	TETRACYCLINE	BLASTX	401	401	100	99.75	401	WP_001089072.1	tetracycline efflux MFS transporter Tet(B)			AR0026
3		gnl|P21|AR0026_7	55724	56299	+	terD	tellurium resistance membrane protein TerD	plus	STRESS	METAL	TELLURIUM	TELLURIUM	BLASTX	192	192	100	93.23	192	AAA98292.1	tellurium resistance membrane protein TerD			AR0026
4		gnl|P21|AR0026_94	2113	2682	-	qnrD	QnrD family quinolone resistance pentapeptide repeat protein	core	AMR	AMR	QUINOLONE	QUINOLONE	PARTIAL_CONTIG_ENDX	190	214	88.79	100	190	WP_012634451.1	quinolone resistance pentapeptide repeat protein QnrD1			AR0026

## Sheet: AR0027
	Protein identifier	Contig id	Start	Stop	Strand	Gene symbol	Sequence name	Scope	Element type	Element subtype	Class	Subclass	Method	Target length	Reference sequence length	% Coverage of reference sequence	% Identity to reference sequence	Alignment length	Accession of closest sequence	Name of closest sequence	HMM id	HMM description	genome_id
0		gnl|P21|AR0027_1	143267	145039	+	smdA	multidrug efflux ABC transporter permease/ATP-binding subunit SmdA	plus	STRESS	BIOCIDE	EFFLUX	EFFLUX	BLASTX	591	591	100	99.49	591	BAF79679.1	multidrug efflux ABC transporter permease/ATP-binding subunit SmdA			AR0027
1		gnl|P21|AR0027_1	145035	146810	+	smdB	multidrug efflux ABC transporter permease/ATP-binding subunit SmdB	plus	STRESS	BIOCIDE	EFFLUX	EFFLUX	BLASTX	592	592	100	99.32	592	BAF79680.1	multidrug efflux ABC transporter permease/ATP-binding subunit SmdB			AR0027
2		gnl|P21|AR0027_1	171708	174845	-	sdeY	multidrug efflux RND transporter permease subunit SdeY	plus	AMR	AMR	EFFLUX	EFFLUX	BLASTX	1046	1051	99.43	96.37	1046	BAC77251.1	multidrug efflux RND transporter permease subunit SdeY			AR0027
3		gnl|P21|AR0027_13	127566	128003	-	aac(6')	aminoglycoside 6'-N-acetyltransferase	core	AMR	AMR	AMINOGLYCOSIDE	AMINOGLYCOSIDE	EXACTX	146	146	100	100	146	WP_049212943.1	aminoglycoside 6'-N-acetyltransferase			AR0027
4		gnl|P21|AR0027_15	45299	46195	-	fieF	CDF family cation-efflux transporter FieF	plus	STRESS	METAL			BLASTX	299	300	99.67	81.27	299	BAB89353.1	CDF family cation-efflux transporter FieF			AR0027
5		gnl|P21|AR0027_2	11914	13098	+	sdeA	multidrug efflux RND transporter periplasmic adaptor subunit SdeA	plus	STRESS	BIOCIDE	EFFLUX	EFFLUX	BLASTX	395	395	100	98.99	395	AAS55383.1	multidrug efflux RND transporter periplasmic adaptor subunit SdeA			AR0027
6		gnl|P21|AR0027_2	13126	16266	+	sdeB	multidrug efflux RND transporter permease subunit SdeB	plus	AMR	AMR	EFFLUX	EFFLUX	BLASTX	1047	1047	100	99.14	1047	AAO18187.2	multidrug efflux RND transporter permease subunit SdeB			AR0027
7		gnl|P21|AR0027_22	17723	18145	-	arsC	glutaredoxin-dependent arsenate reductase	plus	STRESS	METAL	ARSENIC	ARSENATE	BLASTX	141	141	100	99.29	141	BAA24824.1	glutaredoxin-dependent arsenate reductase			AR0027
8		gnl|P21|AR0027_22	18161	19447	-	arsB	arsenite efflux transporter membrane subunit ArsB	plus	STRESS	METAL	ARSENIC	ARSENITE	BLASTX	429	429	100	99.07	429	BAA24823.1	arsenite efflux transporter membrane subunit ArsB			AR0027
9		gnl|P21|AR0027_22	19498	21246	-	arsA	arsenite efflux transporter ATPase subunit ArsA	plus	STRESS	METAL	ARSENIC	ARSENITE	BLASTX	583	583	100	98.63	583	BAA24822.1	arsenite efflux transporter ATPase subunit ArsA			AR0027
10		gnl|P21|AR0027_22	21267	21626	-	arsD	arsenite efflux transporter metallochaperone ArsD	plus	STRESS	METAL	ARSENIC	ARSENITE	BLASTX	120	120	100	90.83	120	AAB09625.1	arsenite efflux transporter metallochaperone ArsD			AR0027
11		gnl|P21|AR0027_22	21681	22028	-	arsR	As(III)-sensing metalloregulatory transcriptional repressor ArsR	plus	STRESS	METAL	ARSENIC	ARSENIC	BLASTX	116	116	100	98.28	116	AET17094.1	As(III)-sensing metalloregulatory transcriptional repressor ArsR			AR0027
12		gnl|P21|AR0027_22	25734	26162	-	silE	silver-binding protein SilE	plus	STRESS	METAL	SILVER	SILVER	BLASTX	143	143	100	92.31	143	AAD11743.1	silver-binding protein SilE			AR0027
13		gnl|P21|AR0027_22	26416	27888	-	silS	copper/silver sensor histidine kinase SilS	plus	STRESS	METAL	COPPER/SILVER	COPPER/SILVER	BLASTX	491	491	100	98.78	491	SPD96882.1	copper/silver sensor histidine kinase SilS			AR0027
14		gnl|P21|AR0027_22	27884	28561	-	silR	copper/silver response regulator transcription factor SilR	plus	STRESS	METAL	COPPER/SILVER	COPPER/SILVER	BLASTX	226	226	100	98.23	226	SPD96883.1	copper/silver response regulator transcription factor SilR			AR0027
15		gnl|P21|AR0027_22	28751	30133	+	silC	Cu(+)/Ag(+) efflux RND transporter outer membrane channel SilC	plus	STRESS	METAL	COPPER/SILVER	COPPER/SILVER	BLASTX	461	461	100	98.05	461	AAD11746.1	Cu(+)/Ag(+) efflux RND transporter outer membrane channel SilC			AR0027
16		gnl|P21|AR0027_22	30165	30515	+	silF	Cu(+)/Ag(+) efflux RND transporter periplasmic metallochaperone SilF	plus	STRESS	METAL	COPPER/SILVER	COPPER/SILVER	BLASTX	117	117	100	99.15	117	KGL71342.1	Cu(+)/Ag(+) efflux RND transporter periplasmic metallochaperone SilF			AR0027
17		gnl|P21|AR0027_22	30632	31921	+	silB	Cu(+)/Ag(+) efflux RND transporter periplasmic adaptor subunit SilB	plus	STRESS	METAL	COPPER/SILVER	COPPER/SILVER	BLASTX	430	430	100	97.91	430	AAD11748.1	Cu(+)/Ag(+) efflux RND transporter periplasmic adaptor subunit SilB			AR0027
18		gnl|P21|AR0027_22	31935	35078	+	silA	Cu(+)/Ag(+) efflux RND transporter permease subunit SilA	plus	STRESS	METAL	COPPER/SILVER	COPPER/SILVER	BLASTX	1048	1048	100	99.43	1048	AAD11749.1	Cu(+)/Ag(+) efflux RND transporter permease subunit SilA			AR0027
19		gnl|P21|AR0027_22	35714	38179	+	silP	Ag(+)-translocating P-type ATPase SilP	plus	STRESS	METAL	SILVER	SILVER	BLASTX	822	824	99.64	95.87	823	AAD11750.1	Ag(+)-translocating P-type ATPase SilP			AR0027
20		gnl|P21|AR0027_22	40163	41977	+	pcoA	multicopper oxidase PcoA	plus	STRESS	METAL	COPPER	COPPER	EXACTX	605	605	100	100	605	CAA58525.1	multicopper oxidase PcoA			AR0027
21		gnl|P21|AR0027_22	41986	42873	+	pcoB	copper-binding protein PcoB	plus	STRESS	METAL	COPPER	COPPER	EXACTX	296	296	100	100	296	CAA58526.1	copper-binding protein PcoB			AR0027
22		gnl|P21|AR0027_22	42916	43293	+	pcoC	copper resistance system metallochaperone PcoC	plus	STRESS	METAL	COPPER	COPPER	EXACTX	126	126	100	100	126	CAA58527.1	copper resistance system metallochaperone PcoC			AR0027
23		gnl|P21|AR0027_22	43301	44227	+	pcoD	copper resistance inner membrane protein PcoD	plus	STRESS	METAL	COPPER	COPPER	BLASTX	309	309	100	99.35	309	CAA58528.1	copper resistance inner membrane protein PcoD			AR0027
24		gnl|P21|AR0027_22	44285	44962	+	pcoR	copper response regulator transcription factor PcoR	plus	STRESS	METAL	COPPER	COPPER	EXACTX	226	226	100	100	226	CAA58529.1	copper response regulator transcription factor PcoR			AR0027
25		gnl|P21|AR0027_22	44962	46359	+	pcoS	copper resistance membrane spanning protein PcoS	plus	STRESS	METAL	COPPER	COPPER	BLASTX	466	466	100	99.36	466	CAA58530.1	copper resistance membrane spanning protein PcoS			AR0027
26		gnl|P21|AR0027_30	18822	19055	-	merE	broad-spectrum mercury transporter MerE	plus	STRESS	METAL	MERCURY	MERCURY	EXACTX	78	78	100	100	78	AAC38236.1	broad-spectrum mercury transporter MerE			AR0027
27		gnl|P21|AR0027_30	19055	19417	-	merD	mercury resistance co-regulator MerD	plus	STRESS	METAL	MERCURY	MERCURY	BLASTX	121	121	100	98.35	121	AAC38221.1	mercury resistance co-regulator MerD			AR0027
28		gnl|P21|AR0027_30	21080	21322	-	merF	mercury resistance system transport protein MerF	plus	STRESS	METAL	MERCURY	MERCURY	EXACTX	81	81	100	100	81	ABA25986.1	mercury resistance system transport protein MerF			AR0027
29		gnl|P21|AR0027_30	21331	21600	-	merP	mercury resistance system periplasmic binding protein MerP	plus	STRESS	METAL	MERCURY	MERCURY	BLASTX	90	91	98.9	92.22	90	AAA98223.1	mercury resistance system periplasmic binding protein MerP			AR0027
30		gnl|P21|AR0027_30	21619	21966	-	merT	mercuric transport protein MerT	plus	STRESS	METAL	MERCURY	MERCURY	BLASTX	116	116	100	93.97	116	AAA98222.1	mercuric transport protein MerT			AR0027
31		gnl|P21|AR0027_30	22038	22469	+	merR	mercury resistance transcriptional regulator MerR	plus	STRESS	METAL	MERCURY	MERCURY	BLASTX	144	144	100	94.44	144	AAC38229.1	mercury resistance transcriptional regulator MerR			AR0027
32		gnl|P21|AR0027_31	15530	16165	-	merB	organomercurial lyase MerB	plus	STRESS	METAL	MERCURY	ORGANOMERCURY	BLASTX	212	212	100	99.53	212	BAA20338.2	organomercurial lyase MerB			AR0027
33		gnl|P21|AR0027_31	16249	16899	-	merG	phenylmercury resistance protein MerG	plus	STRESS	METAL	MERCURY	PHENYLMERCURY	EXACTX	217	217	100	100	217	BAA23166.1	phenylmercury resistance protein MerG			AR0027
34		gnl|P21|AR0027_31	16938	18644	-	merA	mercury(II) reductase	plus	STRESS	METAL	MERCURY	MERCURY	BLASTX	569	569	100	98.95	569	BAA20337.1	mercury(II) reductase			AR0027
35		gnl|P21|AR0027_31	18835	19107	-	merP	mercury resistance system periplasmic binding protein MerP	plus	STRESS	METAL	MERCURY	MERCURY	EXACTX	91	91	100	100	91	BAA20336.1	mercury resistance system periplasmic binding protein MerP			AR0027
36		gnl|P21|AR0027_31	19124	19471	-	merT	mercuric transport protein MerT	plus	STRESS	METAL	MERCURY	MERCURY	EXACTX	116	116	100	100	116	AAB59075.1	mercuric transport protein MerT			AR0027
37		gnl|P21|AR0027_31	19543	19968	+	merR	mercury resistance transcriptional regulator MerR	plus	STRESS	METAL	MERCURY	MERCURY	BLASTX	142	144	98.61	92.25	142	CAA77320.1	mercury resistance transcriptional regulator MerR			AR0027
38		gnl|P21|AR0027_4	81309	82442	-	blaSRT	SRT/SST family class C beta-lactamase	core	AMR	AMR	BETA-LACTAM	CEPHALOSPORIN	BLASTX	378	378	100	99.74	378	WP_047567658.1	SRT/SST family class C beta-lactamase			AR0027
39		gnl|P21|AR0027_6	265247	265576	-	ssmE	multidrug efflux SMR transporter SsmE	plus	STRESS	BIOCIDE	EFFLUX	EFFLUX	BLASTX	110	110	100	99.09	110	BAF80121.1	multidrug efflux SMR transporter SsmE			AR0027

## Sheet: AR0029
	Protein identifier	Contig id	Start	Stop	Strand	Gene symbol	Sequence name	Scope	Element type	Element subtype	Class	Subclass	Method	Target length	Reference sequence length	% Coverage of reference sequence	% Identity to reference sequence	Alignment length	Accession of closest sequence	Name of closest sequence	HMM id	HMM description	genome_id
0		gnl|P21|AR0029_3	344435	345085	-	catA	type A-4 chloramphenicol O-acetyltransferase	core	AMR	AMR	PHENICOL	CHLORAMPHENICOL	BLASTX	217	217	100	96.77	217	WP_063843208.1	type A-4 chloramphenicol O-acetyltransferase			AR0029
1		gnl|P21|AR0029_7	82635	83828	-	tet(J)	tetracycline efflux MFS transporter Tet(J)	core	AMR	AMR	TETRACYCLINE	TETRACYCLINE	BLASTX	398	398	100	99.25	398	WP_004245621.1	tetracycline efflux MFS transporter Tet(J)			AR0029
2		gnl|P21|AR0029_7	93074	93655	+	terZ	tellurium resistance-associated protein TerZ	plus	STRESS	METAL	TELLURIUM	TELLURIUM	BLASTX	194	194	100	99.48	194	AAD47284.1	tellurium resistance-associated protein TerZ			AR0029
3		gnl|P21|AR0029_7	96427	97002	+	terD	tellurium resistance membrane protein TerD	plus	STRESS	METAL	TELLURIUM	TELLURIUM	BLASTX	192	192	100	92.19	192	AAA98292.1	tellurium resistance membrane protein TerD			AR0029

## Sheet: AR0040
	Protein identifier	Contig id	Start	Stop	Strand	Gene symbol	Sequence name	Scope	Element type	Element subtype	Class	Subclass	Method	Target length	Reference sequence length	% Coverage of reference sequence	% Identity to reference sequence	Alignment length	Accession of closest sequence	Name of closest sequence	HMM id	HMM description	genome_id
0		gnl|P21|AR0040_15	13893	14306	+	fosA	FosA5 family fosfomycin resistance glutathione transferase	core	AMR	AMR	FOSFOMYCIN	FOSFOMYCIN	BLASTX	138	139	99.28	99.28	138	WP_004146118.1	FosA5 family fosfomycin resistance glutathione transferase			AR0040
1		gnl|P21|AR0040_16	113861	114718	+	blaSHV-11	broad-spectrum class A beta-lactamase SHV-11	core	AMR	AMR	BETA-LACTAM	BETA-LACTAM	ALLELEX	286	286	100	100	286	WP_004176269.1	broad-spectrum class A beta-lactamase SHV-11			AR0040
2		gnl|P21|AR0040_17	90539	91720	-	emrD	multidrug efflux MFS transporter EmrD	plus	AMR	AMR	EFFLUX	EFFLUX	BLASTX	394	394	100	99.49	394	ACN65732.1	multidrug efflux MFS transporter EmrD			AR0040
3		gnl|P21|AR0040_2	347511	348605	+	pmrB_R256G	Klebsiella colistin resistant PmrB	core	AMR	POINT	COLISTIN	COLISTIN	POINTX	365	365	100	99.45	365	WP_004179093.1	two-component system sensor histidine kinase PmrB			AR0040
4		gnl|P21|AR0040_27	30474	31646	+	oqxA	multidrug efflux RND transporter periplasmic adaptor subunit OqxA	core	AMR	AMR	PHENICOL/QUINOLONE	PHENICOL/QUINOLONE	EXACTX	391	391	100	100	391	WP_002914189.1	multidrug efflux RND transporter periplasmic adaptor subunit OqxA			AR0040
5		gnl|P21|AR0040_27	31673	34822	+	oqxB	multidrug efflux RND transporter permease subunit OqxB	core	AMR	AMR	PHENICOL/QUINOLONE	PHENICOL/QUINOLONE	BLASTX	1050	1050	100	99.71	1050	WP_016947602.1	multidrug efflux RND transporter permease subunit OqxB25			AR0040
6		gnl|P21|AR0040_3	169960	172590	+	gyrA_S83I	Klebsiella quinolone resistant GyrA	core	AMR	POINT	QUINOLONE	QUINOLONE	POINTX	877	877	100	99.77	877	WP_117036963.1	DNA gyrase subunit A GyrA			AR0040
7		gnl|P21|AR0040_3	179706	180812	+	ompK36_D135DGD	Klebsiella carbapenem resistant OmpK36	core	AMR	POINT	BETA-LACTAM	CARBAPENEM	POINTX	369	367	100	98.92	369	WP_002913005.1	outer membrane porin OmpK36			AR0040
8		gnl|P21|AR0040_40	12644	13216	-	terE	tellurium resistance cAMP binding protein TerE	plus	STRESS	METAL	TELLURIUM	TELLURIUM	BLASTX	191	191	100	99.48	191	AAA98293.1	tellurium resistance cAMP binding protein TerE			AR0040
9		gnl|P21|AR0040_40	13306	13881	-	terD	tellurium resistance membrane protein TerD	plus	STRESS	METAL	TELLURIUM	TELLURIUM	BLASTX	192	192	100	98.96	192	AAA98292.1	tellurium resistance membrane protein TerD			AR0040
10		gnl|P21|AR0040_40	13923	14960	-	terC	tellurium resistance membrane protein TerC	plus	STRESS	METAL	TELLURIUM	TELLURIUM	BLASTX	346	346	100	99.13	346	AAA98291.1	tellurium resistance membrane protein TerC			AR0040
11		gnl|P21|AR0040_40	14987	15439	-	terB	tellurium resistance membrane protein TerB	plus	STRESS	METAL	TELLURIUM	TELLURIUM	EXACTX	151	151	100	100	151	ACI12150.1	tellurium resistance membrane protein TerB			AR0040
12		gnl|P21|AR0040_46	1040	2236	+	tet(A)	tetracycline efflux MFS transporter Tet(A)	core	AMR	AMR	TETRACYCLINE	TETRACYCLINE	EXACTX	399	399	100	100	399	WP_000804064.1	tetracycline efflux MFS transporter Tet(A)			AR0040
13		gnl|P21|AR0040_49	1473	2297	+	aph(3'')-Ib	aminoglycoside O-phosphotransferase APH(3'')-Ib	core	AMR	AMR	AMINOGLYCOSIDE	STREPTOMYCIN	EXACTX	275	275	100	100	275	WP_109545041.1	aminoglycoside O-phosphotransferase APH(3'')-Ib			AR0040
14		gnl|P21|AR0040_49	2300	3133	+	aph(6)-Id	aminoglycoside O-phosphotransferase APH(6)-Id	core	AMR	AMR	AMINOGLYCOSIDE	STREPTOMYCIN	EXACTX	278	278	100	100	278	WP_000480968.1	aminoglycoside O-phosphotransferase APH(6)-Id			AR0040
15		gnl|P21|AR0040_50	1270	2067	+	blaVIM-27	subclass B1 metallo-beta-lactamase VIM-27	core	AMR	AMR	BETA-LACTAM	CARBAPENEM	ALLELEX	266	266	100	100	266	WP_032495187.1	subclass B1 metallo-beta-lactamase VIM-27			AR0040
16		gnl|P21|AR0040_50	2164	2619	+	aac(6')-Il	aminoglycoside N-acetyltransferase AAC(6')-Il	core	AMR	AMR	AMINOGLYCOSIDE	AMIKACIN/KANAMYCIN/TOBRAMYCIN	EXACTX	152	152	100	100	152	WP_013263788.1	aminoglycoside N-acetyltransferase AAC(6')-Il			AR0040
17		gnl|P21|AR0040_50	2765	3235	+	dfrA1	trimethoprim-resistant dihydrofolate reductase DfrA1	core	AMR	AMR	TRIMETHOPRIM	TRIMETHOPRIM	EXACTX	157	157	100	100	157	WP_000777555.1	trimethoprim-resistant dihydrofolate reductase DfrA1			AR0040
18		gnl|P21|AR0040_50	3306	4037	+	aadA1	ANT(3'')-Ia family aminoglycoside nucleotidyltransferase AadA1	core	AMR	AMR	AMINOGLYCOSIDE	STREPTOMYCIN	BLASTX	244	263	95.06	96.8	250	WP_071846235.1	ANT(3'')-Ia family aminoglycoside nucleotidyltransferase AadA1			AR0040
19		gnl|P21|AR0040_50	4204	4548	+	qacEdelta1	quaternary ammonium compound efflux SMR transporter QacE delta 1	core	STRESS	BIOCIDE	QUATERNARY AMMONIUM	QUATERNARY AMMONIUM	ALLELEX	115	115	100	100	115	WP_000679427.1	quaternary ammonium compound efflux SMR transporter QacE delta 1			AR0040
20		gnl|P21|AR0040_50	4545	5381	+	sul1	sulfonamide-resistant dihydropteroate synthase Sul1	core	AMR	AMR	SULFONAMIDE	SULFONAMIDE	EXACTX	279	279	100	100	279	WP_000259031.1	sulfonamide-resistant dihydropteroate synthase Sul1			AR0040
21		gnl|P21|AR0040_51	70	972	+	mph(A)	Mph(A) family macrolide 2'-phosphotransferase	core	AMR	AMR	MACROLIDE	MACROLIDE	EXACTX	301	301	100	100	301	WP_000219391.1	Mph(A) family macrolide 2'-phosphotransferase			AR0040
22		gnl|P21|AR0040_56	1700	2557	-	aac(3)-IIe	aminoglycoside N-acetyltransferase AAC(3)-IIe	core	AMR	AMR	AMINOGLYCOSIDE	GENTAMICIN	EXACTX	286	286	100	100	286	WP_000557452.1	aminoglycoside N-acetyltransferase AAC(3)-IIe			AR0040
23		gnl|P21|AR0040_58	2	442	-	catB3	type B-3 chloramphenicol O-acetyltransferase CatB3	core	AMR	AMR	PHENICOL	CHLORAMPHENICOL	PARTIAL_CONTIG_ENDX	147	210	70	100	147	WP_000186237.1	type B-3 chloramphenicol O-acetyltransferase CatB3			AR0040
24		gnl|P21|AR0040_58	583	1410	-	blaOXA-1	oxacillin-hydrolyzing class D beta-lactamase OXA-1	core	AMR	AMR	BETA-LACTAM	CEPHALOSPORIN	ALLELEX	276	276	100	100	276	WP_001334766.1	oxacillin-hydrolyzing class D beta-lactamase OXA-1			AR0040
25		gnl|P21|AR0040_58	1544	2095	-	aac(6')-Ib-cr5	fluoroquinolone-acetylating aminoglycoside 6'-N-acetyltransferase AAC(6')-Ib-cr5	core	AMR	AMR	AMINOGLYCOSIDE/QUINOLONE	AMIKACIN/KANAMYCIN/QUINOLONE/TOBRAMYCIN	ALLELEX	184	184	100	100	184	WP_063840321.1	fluoroquinolone-acetylating aminoglycoside 6'-N-acetyltransferase AAC(6')-Ib-cr5			AR0040
26		gnl|P21|AR0040_59	1161	2033	-	blaCTX-M-15	extended-spectrum class A beta-lactamase CTX-M-15	core	AMR	AMR	BETA-LACTAM	CEPHALOSPORIN	ALLELEX	291	291	100	100	291	WP_000239590.1	extended-spectrum class A beta-lactamase CTX-M-15			AR0040
27		gnl|P21|AR0040_72	141	953	-	aph(3')-Ia	aminoglycoside O-phosphotransferase APH(3')-Ia	core	AMR	AMR	AMINOGLYCOSIDE	KANAMYCIN	EXACTX	271	271	100	100	271	WP_000018329.1	aminoglycoside O-phosphotransferase APH(3')-Ia			AR0040
28		gnl|P21|AR0040_9	71249	73291	-	parC_S80I	Klebsiella quinolone resistant ParC	core	AMR	POINT	QUINOLONE	QUINOLONE	POINTX	681	689	98.84	99.27	681	WP_101982161.1	DNA topoisomerase IV subunit A ParC			AR0040

## Sheet: AR0046
	Protein identifier	Contig id	Start	Stop	Strand	Gene symbol	Sequence name	Scope	Element type	Element subtype	Class	Subclass	Method	Target length	Reference sequence length	% Coverage of reference sequence	% Identity to reference sequence	Alignment length	Accession of closest sequence	Name of closest sequence	HMM id	HMM description	genome_id
0		gnl|P21|AR0046_14	13917	14330	+	fosA	FosA5 family fosfomycin resistance glutathione transferase	core	AMR	AMR	FOSFOMYCIN	FOSFOMYCIN	BLASTX	138	139	99.28	99.28	138	WP_004146118.1	FosA5 family fosfomycin resistance glutathione transferase			AR0046
1		gnl|P21|AR0046_16	12557	13414	-	blaSHV-11	broad-spectrum class A beta-lactamase SHV-11	core	AMR	AMR	BETA-LACTAM	BETA-LACTAM	ALLELEX	286	286	100	100	286	WP_004176269.1	broad-spectrum class A beta-lactamase SHV-11			AR0046
2		gnl|P21|AR0046_18	19345	20526	+	emrD	multidrug efflux MFS transporter EmrD	plus	AMR	AMR	EFFLUX	EFFLUX	BLASTX	394	394	100	99.49	394	ACN65732.1	multidrug efflux MFS transporter EmrD			AR0046
3		gnl|P21|AR0046_2	347389	348483	+	pmrB_R256G	Klebsiella colistin resistant PmrB	core	AMR	POINT	COLISTIN	COLISTIN	POINTX	365	365	100	99.45	365	WP_004179093.1	two-component system sensor histidine kinase PmrB			AR0046
4		gnl|P21|AR0046_25	30631	31803	+	oqxA	multidrug efflux RND transporter periplasmic adaptor subunit OqxA	core	AMR	AMR	PHENICOL/QUINOLONE	PHENICOL/QUINOLONE	EXACTX	391	391	100	100	391	WP_002914189.1	multidrug efflux RND transporter periplasmic adaptor subunit OqxA			AR0046
5		gnl|P21|AR0046_25	31830	34979	+	oqxB	multidrug efflux RND transporter permease subunit OqxB	core	AMR	AMR	PHENICOL/QUINOLONE	PHENICOL/QUINOLONE	BLASTX	1050	1050	100	99.71	1050	WP_016947602.1	multidrug efflux RND transporter permease subunit OqxB25			AR0046
6		gnl|P21|AR0046_37	12644	13216	-	terE	tellurium resistance cAMP binding protein TerE	plus	STRESS	METAL	TELLURIUM	TELLURIUM	BLASTX	191	191	100	99.48	191	AAA98293.1	tellurium resistance cAMP binding protein TerE			AR0046
7		gnl|P21|AR0046_37	13306	13881	-	terD	tellurium resistance membrane protein TerD	plus	STRESS	METAL	TELLURIUM	TELLURIUM	BLASTX	192	192	100	98.96	192	AAA98292.1	tellurium resistance membrane protein TerD			AR0046
8		gnl|P21|AR0046_37	13923	14960	-	terC	tellurium resistance membrane protein TerC	plus	STRESS	METAL	TELLURIUM	TELLURIUM	BLASTX	346	346	100	99.13	346	AAA98291.1	tellurium resistance membrane protein TerC			AR0046
9		gnl|P21|AR0046_37	14987	15439	-	terB	tellurium resistance membrane protein TerB	plus	STRESS	METAL	TELLURIUM	TELLURIUM	EXACTX	151	151	100	100	151	ACI12150.1	tellurium resistance membrane protein TerB			AR0046
10		gnl|P21|AR0046_4	169967	172597	+	gyrA_S83I	Klebsiella quinolone resistant GyrA	core	AMR	POINT	QUINOLONE	QUINOLONE	POINTX	877	877	100	99.77	877	WP_117036963.1	DNA gyrase subunit A GyrA			AR0046
11		gnl|P21|AR0046_4	179713	180819	+	ompK36_D135DGD	Klebsiella carbapenem resistant OmpK36	core	AMR	POINT	BETA-LACTAM	CARBAPENEM	POINTX	369	367	100	98.92	369	WP_002913005.1	outer membrane porin OmpK36			AR0046
12		gnl|P21|AR0046_43	1040	2236	+	tet(A)	tetracycline efflux MFS transporter Tet(A)	core	AMR	AMR	TETRACYCLINE	TETRACYCLINE	EXACTX	399	399	100	100	399	WP_000804064.1	tetracycline efflux MFS transporter Tet(A)			AR0046
13		gnl|P21|AR0046_46	1473	2297	+	aph(3'')-Ib	aminoglycoside O-phosphotransferase APH(3'')-Ib	core	AMR	AMR	AMINOGLYCOSIDE	STREPTOMYCIN	EXACTX	275	275	100	100	275	WP_109545041.1	aminoglycoside O-phosphotransferase APH(3'')-Ib			AR0046
14		gnl|P21|AR0046_46	2300	3133	+	aph(6)-Id	aminoglycoside O-phosphotransferase APH(6)-Id	core	AMR	AMR	AMINOGLYCOSIDE	STREPTOMYCIN	EXACTX	278	278	100	100	278	WP_000480968.1	aminoglycoside O-phosphotransferase APH(6)-Id			AR0046
15		gnl|P21|AR0046_47	1270	2067	+	blaVIM-27	subclass B1 metallo-beta-lactamase VIM-27	core	AMR	AMR	BETA-LACTAM	CARBAPENEM	ALLELEX	266	266	100	100	266	WP_032495187.1	subclass B1 metallo-beta-lactamase VIM-27			AR0046
16		gnl|P21|AR0046_47	2164	2619	+	aac(6')-Il	aminoglycoside N-acetyltransferase AAC(6')-Il	core	AMR	AMR	AMINOGLYCOSIDE	AMIKACIN/KANAMYCIN/TOBRAMYCIN	EXACTX	152	152	100	100	152	WP_013263788.1	aminoglycoside N-acetyltransferase AAC(6')-Il			AR0046
17		gnl|P21|AR0046_47	2765	3235	+	dfrA1	trimethoprim-resistant dihydrofolate reductase DfrA1	core	AMR	AMR	TRIMETHOPRIM	TRIMETHOPRIM	EXACTX	157	157	100	100	157	WP_000777555.1	trimethoprim-resistant dihydrofolate reductase DfrA1			AR0046
18		gnl|P21|AR0046_47	3306	4037	+	aadA1	ANT(3'')-Ia family aminoglycoside nucleotidyltransferase AadA1	core	AMR	AMR	AMINOGLYCOSIDE	STREPTOMYCIN	BLASTX	244	263	95.06	96.8	250	WP_071846235.1	ANT(3'')-Ia family aminoglycoside nucleotidyltransferase AadA1			AR0046
19		gnl|P21|AR0046_47	4204	4548	+	qacEdelta1	quaternary ammonium compound efflux SMR transporter QacE delta 1	core	STRESS	BIOCIDE	QUATERNARY AMMONIUM	QUATERNARY AMMONIUM	ALLELEX	115	115	100	100	115	WP_000679427.1	quaternary ammonium compound efflux SMR transporter QacE delta 1			AR0046
20		gnl|P21|AR0046_47	4545	5381	+	sul1	sulfonamide-resistant dihydropteroate synthase Sul1	core	AMR	AMR	SULFONAMIDE	SULFONAMIDE	EXACTX	279	279	100	100	279	WP_000259031.1	sulfonamide-resistant dihydropteroate synthase Sul1			AR0046
21		gnl|P21|AR0046_48	3545	4447	-	mph(A)	Mph(A) family macrolide 2'-phosphotransferase	core	AMR	AMR	MACROLIDE	MACROLIDE	EXACTX	301	301	100	100	301	WP_000219391.1	Mph(A) family macrolide 2'-phosphotransferase			AR0046
22		gnl|P21|AR0046_5	71249	73291	-	parC_S80I	Klebsiella quinolone resistant ParC	core	AMR	POINT	QUINOLONE	QUINOLONE	POINTX	681	689	98.84	99.27	681	WP_101982161.1	DNA topoisomerase IV subunit A ParC			AR0046
23		gnl|P21|AR0046_53	44	901	+	aac(3)-IIe	aminoglycoside N-acetyltransferase AAC(3)-IIe	core	AMR	AMR	AMINOGLYCOSIDE	GENTAMICIN	EXACTX	286	286	100	100	286	WP_000557452.1	aminoglycoside N-acetyltransferase AAC(3)-IIe			AR0046
24		gnl|P21|AR0046_55	2	442	-	catB3	type B-3 chloramphenicol O-acetyltransferase CatB3	core	AMR	AMR	PHENICOL	CHLORAMPHENICOL	PARTIAL_CONTIG_ENDX	147	210	70	100	147	WP_000186237.1	type B-3 chloramphenicol O-acetyltransferase CatB3			AR0046
25		gnl|P21|AR0046_55	583	1410	-	blaOXA-1	oxacillin-hydrolyzing class D beta-lactamase OXA-1	core	AMR	AMR	BETA-LACTAM	CEPHALOSPORIN	ALLELEX	276	276	100	100	276	WP_001334766.1	oxacillin-hydrolyzing class D beta-lactamase OXA-1			AR0046
26		gnl|P21|AR0046_55	1544	2095	-	aac(6')-Ib-cr5	fluoroquinolone-acetylating aminoglycoside 6'-N-acetyltransferase AAC(6')-Ib-cr5	core	AMR	AMR	AMINOGLYCOSIDE/QUINOLONE	AMIKACIN/KANAMYCIN/QUINOLONE/TOBRAMYCIN	ALLELEX	184	184	100	100	184	WP_063840321.1	fluoroquinolone-acetylating aminoglycoside 6'-N-acetyltransferase AAC(6')-Ib-cr5			AR0046
27		gnl|P21|AR0046_56	49	921	+	blaCTX-M-15	extended-spectrum class A beta-lactamase CTX-M-15	core	AMR	AMR	BETA-LACTAM	CEPHALOSPORIN	ALLELEX	291	291	100	100	291	WP_000239590.1	extended-spectrum class A beta-lactamase CTX-M-15			AR0046
28		gnl|P21|AR0046_69	141	953	-	aph(3')-Ia	aminoglycoside O-phosphotransferase APH(3')-Ia	core	AMR	AMR	AMINOGLYCOSIDE	KANAMYCIN	EXACTX	271	271	100	100	271	WP_000018329.1	aminoglycoside O-phosphotransferase APH(3')-Ia			AR0046

## Sheet: AR0047
	Protein identifier	Contig id	Start	Stop	Strand	Gene symbol	Sequence name	Scope	Element type	Element subtype	Class	Subclass	Method	Target length	Reference sequence length	% Coverage of reference sequence	% Identity to reference sequence	Alignment length	Accession of closest sequence	Name of closest sequence	HMM id	HMM description	genome_id
0		gnl|P21|AR0047_1	249894	251936	+	parC_S80I	Klebsiella quinolone resistant ParC	core	AMR	POINT	QUINOLONE	QUINOLONE	POINTX	681	689	98.84	99.41	681	WP_101982161.1	DNA topoisomerase IV subunit A ParC			AR0047
1		gnl|P21|AR0047_1	767657	770806	-	oqxB	multidrug efflux RND transporter permease subunit OqxB	core	AMR	AMR	PHENICOL/QUINOLONE	PHENICOL/QUINOLONE	EXACTX	1050	1050	100	100	1050	WP_000347934.1	multidrug efflux RND transporter permease subunit OqxB			AR0047
2		gnl|P21|AR0047_1	770833	772005	-	oqxA	multidrug efflux RND transporter periplasmic adaptor subunit OqxA	core	AMR	AMR	PHENICOL/QUINOLONE	PHENICOL/QUINOLONE	EXACTX	391	391	100	100	391	WP_002914189.1	multidrug efflux RND transporter periplasmic adaptor subunit OqxA			AR0047
3		gnl|P21|AR0047_111	5	499	+	dfrA12	trimethoprim-resistant dihydrofolate reductase DfrA12	core	AMR	AMR	TRIMETHOPRIM	TRIMETHOPRIM	EXACTX	165	165	100	100	165	WP_001083725.1	trimethoprim-resistant dihydrofolate reductase DfrA12			AR0047
4		gnl|P21|AR0047_112	291	842	-	aac(6')-Ib	AAC(6')-Ib family aminoglycoside 6'-N-acetyltransferase	core	AMR	AMR	AMINOGLYCOSIDE	AMIKACIN/KANAMYCIN/TOBRAMYCIN	EXACTX	184	184	100	100	184	WP_063840280.1	AAC(6')-Ib family aminoglycoside 6'-N-acetyltransferase			AR0047
5		gnl|P21|AR0047_126	2	667	-	blaTEM	TEM family class A beta-lactamase	core	AMR	AMR	BETA-LACTAM	BETA-LACTAM	PARTIAL_CONTIG_ENDX	222	286	77.62	100	222	WP_000027057.1	broad-spectrum class A beta-lactamase TEM-1			AR0047
6		gnl|P21|AR0047_25	10929	11357	-	silE	silver-binding protein SilE	plus	STRESS	METAL	SILVER	SILVER	BLASTX	143	143	100	91.61	143	AAD11743.1	silver-binding protein SilE			AR0047
7		gnl|P21|AR0047_25	11611	13083	-	silS	copper/silver sensor histidine kinase SilS	plus	STRESS	METAL	COPPER/SILVER	COPPER/SILVER	EXACTX	491	491	100	100	491	SPD96882.1	copper/silver sensor histidine kinase SilS			AR0047
8		gnl|P21|AR0047_25	13079	13756	-	silR	copper/silver response regulator transcription factor SilR	plus	STRESS	METAL	COPPER/SILVER	COPPER/SILVER	EXACTX	226	226	100	100	226	SPD96883.1	copper/silver response regulator transcription factor SilR			AR0047
9		gnl|P21|AR0047_25	13946	15328	+	silC	Cu(+)/Ag(+) efflux RND transporter outer membrane channel SilC	plus	STRESS	METAL	COPPER/SILVER	COPPER/SILVER	EXACTX	461	461	100	100	461	SPD96884.1	Cu(+)/Ag(+) efflux RND transporter outer membrane channel SilC			AR0047
10		gnl|P21|AR0047_25	15360	15710	+	silF	Cu(+)/Ag(+) efflux RND transporter periplasmic metallochaperone SilF	plus	STRESS	METAL	COPPER/SILVER	COPPER/SILVER	BLASTX	117	117	100	99.15	117	KGL71342.1	Cu(+)/Ag(+) efflux RND transporter periplasmic metallochaperone SilF			AR0047
11		gnl|P21|AR0047_25	15827	17116	+	silB	Cu(+)/Ag(+) efflux RND transporter periplasmic adaptor subunit SilB	plus	STRESS	METAL	COPPER/SILVER	COPPER/SILVER	BLASTX	430	430	100	97.67	430	AAD11748.1	Cu(+)/Ag(+) efflux RND transporter periplasmic adaptor subunit SilB			AR0047
12		gnl|P21|AR0047_25	17130	20273	+	silA	Cu(+)/Ag(+) efflux RND transporter permease subunit SilA	plus	STRESS	METAL	COPPER/SILVER	COPPER/SILVER	BLASTX	1048	1048	100	98.85	1048	AAD11749.1	Cu(+)/Ag(+) efflux RND transporter permease subunit SilA			AR0047
13		gnl|P21|AR0047_25	20909	23374	+	silP	Ag(+)-translocating P-type ATPase SilP	plus	STRESS	METAL	SILVER	SILVER	BLASTX	822	824	99.64	94.53	823	AAD11750.1	Ag(+)-translocating P-type ATPase SilP			AR0047
14		gnl|P21|AR0047_25	25358	27172	+	pcoA	multicopper oxidase PcoA	plus	STRESS	METAL	COPPER	COPPER	EXACTX	605	605	100	100	605	CAA58525.1	multicopper oxidase PcoA			AR0047
15		gnl|P21|AR0047_25	27181	28068	+	pcoB	copper-binding protein PcoB	plus	STRESS	METAL	COPPER	COPPER	EXACTX	296	296	100	100	296	CAA58526.1	copper-binding protein PcoB			AR0047
16		gnl|P21|AR0047_25	28111	28488	+	pcoC	copper resistance system metallochaperone PcoC	plus	STRESS	METAL	COPPER	COPPER	EXACTX	126	126	100	100	126	CAA58527.1	copper resistance system metallochaperone PcoC			AR0047
17		gnl|P21|AR0047_25	28496	29422	+	pcoD	copper resistance inner membrane protein PcoD	plus	STRESS	METAL	COPPER	COPPER	BLASTX	309	309	100	99.68	309	CAA58528.1	copper resistance inner membrane protein PcoD			AR0047
18		gnl|P21|AR0047_25	29480	30157	+	pcoR	copper response regulator transcription factor PcoR	plus	STRESS	METAL	COPPER	COPPER	EXACTX	226	226	100	100	226	CAA58529.1	copper response regulator transcription factor PcoR			AR0047
19		gnl|P21|AR0047_25	30157	31554	+	pcoS	copper resistance membrane spanning protein PcoS	plus	STRESS	METAL	COPPER	COPPER	BLASTX	466	466	100	99.14	466	CAA58530.1	copper resistance membrane spanning protein PcoS			AR0047
20		gnl|P21|AR0047_25	31774	32205	+	pcoE	copper resistance system metallochaperone PcoE	plus	STRESS	METAL	COPPER	COPPER	BLASTX	144	144	100	94.44	144	CAA58532.1	copper resistance system metallochaperone PcoE			AR0047
21		gnl|P21|AR0047_25	40685	41971	-	arsB	arsenite efflux transporter membrane subunit ArsB	plus	STRESS	METAL	ARSENIC	ARSENITE	EXACTX	429	429	100	100	429	BAA24823.1	arsenite efflux transporter membrane subunit ArsB			AR0047
22		gnl|P21|AR0047_25	42022	43770	-	arsA	arsenite efflux transporter ATPase subunit ArsA	plus	STRESS	METAL	ARSENIC	ARSENITE	EXACTX	583	583	100	100	583	BAA24822.1	arsenite efflux transporter ATPase subunit ArsA			AR0047
23		gnl|P21|AR0047_25	43791	44150	-	arsD	arsenite efflux transporter metallochaperone ArsD	plus	STRESS	METAL	ARSENIC	ARSENITE	BLASTX	120	120	100	91.67	120	AAB09625.1	arsenite efflux transporter metallochaperone ArsD			AR0047
24		gnl|P21|AR0047_25	44203	44550	-	arsR	As(III)-sensing metalloregulatory transcriptional repressor ArsR	plus	STRESS	METAL	ARSENIC	ARSENIC	EXACTX	116	116	100	100	116	AET17094.1	As(III)-sensing metalloregulatory transcriptional repressor ArsR			AR0047
25		gnl|P21|AR0047_25	56909	57475	-	hsp20	small heat shock protein sHSP20	plus	STRESS	HEAT			EXACTX	189	189	100	100	189	CDY80020.1	small heat shock protein sHSP20			AR0047
26		gnl|P21|AR0047_26	13910	14326	+	fosA	FosA5 family fosfomycin resistance glutathione transferase	core	AMR	AMR	FOSFOMYCIN	FOSFOMYCIN	BLASTX	139	139	100	98.56	139	WP_004146118.1	FosA5 family fosfomycin resistance glutathione transferase			AR0047
27		gnl|P21|AR0047_29	16004	17185	-	emrD	multidrug efflux MFS transporter EmrD	plus	AMR	AMR	EFFLUX	EFFLUX	BLASTX	394	394	100	99.24	394	ACN65732.1	multidrug efflux MFS transporter EmrD			AR0047
28		gnl|P21|AR0047_3	243670	244764	-	pmrB_R256G	Klebsiella colistin resistant PmrB	core	AMR	POINT	COLISTIN	COLISTIN	POINTX	365	365	100	99.45	365	WP_004179093.1	two-component system sensor histidine kinase PmrB			AR0047
29		gnl|P21|AR0047_5	290514	293144	+	gyrA_S83I	Klebsiella quinolone resistant GyrA	core	AMR	POINT	QUINOLONE	QUINOLONE	POINTX	877	877	100	99.77	877	WP_117036963.1	DNA gyrase subunit A GyrA			AR0047
30		gnl|P21|AR0047_56	224	880	+	catA1	type A-1 chloramphenicol O-acetyltransferase	core	AMR	AMR	PHENICOL	CHLORAMPHENICOL	EXACTX	219	219	100	100	219	WP_000412211.1	type A-1 chloramphenicol O-acetyltransferase			AR0047
31		gnl|P21|AR0047_64	1645	2826	-	tet(D)	tetracycline efflux MFS transporter Tet(D)	core	AMR	AMR	TETRACYCLINE	TETRACYCLINE	EXACTX	394	394	100	100	394	WP_001039466.1	tetracycline efflux MFS transporter Tet(D)			AR0047
32		gnl|P21|AR0047_66	2261	3163	-	mph(A)	Mph(A) family macrolide 2'-phosphotransferase	core	AMR	AMR	MACROLIDE	MACROLIDE	EXACTX	301	301	100	100	301	WP_000219391.1	Mph(A) family macrolide 2'-phosphotransferase			AR0047
33		gnl|P21|AR0047_73	309	1145	-	sul1	sulfonamide-resistant dihydropteroate synthase Sul1	core	AMR	AMR	SULFONAMIDE	SULFONAMIDE	EXACTX	279	279	100	100	279	WP_000259031.1	sulfonamide-resistant dihydropteroate synthase Sul1			AR0047
34		gnl|P21|AR0047_73	1142	1486	-	qacEdelta1	quaternary ammonium compound efflux SMR transporter QacE delta 1	core	STRESS	BIOCIDE	QUATERNARY AMMONIUM	QUATERNARY AMMONIUM	ALLELEX	115	115	100	100	115	WP_000679427.1	quaternary ammonium compound efflux SMR transporter QacE delta 1			AR0047
35		gnl|P21|AR0047_73	1653	2432	-	aadA2	ANT(3'')-Ia family aminoglycoside nucleotidyltransferase AadA2	core	AMR	AMR	AMINOGLYCOSIDE	STREPTOMYCIN	BLASTX	260	263	98.86	100	260	WP_001206356.1	ANT(3'')-Ia family aminoglycoside nucleotidyltransferase AadA2			AR0047
36		gnl|P21|AR0047_95	497	1261	-	blaSHV	SHV family class A beta-lactamase	core	AMR	AMR	BETA-LACTAM	BETA-LACTAM	PARTIAL_CONTIG_ENDX	255	286	89.16	100	255	WP_002904004.1	extended-spectrum class A beta-lactamase SHV-12			AR0047

## Sheet: AR0057
	Protein identifier	Contig id	Start	Stop	Strand	Gene symbol	Sequence name	Scope	Element type	Element subtype	Class	Subclass	Method	Target length	Reference sequence length	% Coverage of reference sequence	% Identity to reference sequence	Alignment length	Accession of closest sequence	Name of closest sequence	HMM id	HMM description	genome_id
0		gnl|P21|AR0057_2	378890	380026	-	blaDHA-13	class C beta-lactamase DHA-13	core	AMR	AMR	BETA-LACTAM	CEPHALOSPORIN	ALLELEX	379	379	100	100	379	WP_004240455.1	class C beta-lactamase DHA-13			AR0057
1		gnl|P21|AR0057_25	496	1305	+	blaNDM-1	subclass B1 metallo-beta-lactamase NDM-1	core	AMR	AMR	BETA-LACTAM	CARBAPENEM	ALLELEX	270	270	100	100	270	WP_004201164.1	subclass B1 metallo-beta-lactamase NDM-1			AR0057
2		gnl|P21|AR0057_25	1312	1674	+	ble	bleomycin binding protein Ble-MBL	core	AMR	AMR	BLEOMYCIN	BLEOMYCIN	EXACTX	121	121	100	100	121	WP_004201167.1	bleomycin binding protein Ble-MBL			AR0057
3		gnl|P21|AR0057_27	4188	4844	-	catA1	type A-1 chloramphenicol O-acetyltransferase	core	AMR	AMR	PHENICOL	CHLORAMPHENICOL	EXACTX	219	219	100	100	219	WP_000412211.1	type A-1 chloramphenicol O-acetyltransferase			AR0057
4		gnl|P21|AR0057_28	95	526	-	merR	mercury resistance transcriptional regulator MerR	plus	STRESS	METAL	MERCURY	MERCURY	BLASTX	144	144	100	93.75	144	CAA77320.1	mercury resistance transcriptional regulator MerR			AR0057
5		gnl|P21|AR0057_28	598	945	+	merT	mercuric transport protein MerT	plus	STRESS	METAL	MERCURY	MERCURY	EXACTX	116	116	100	100	116	AAB59075.1	mercuric transport protein MerT			AR0057
6		gnl|P21|AR0057_28	962	1234	+	merP	mercury resistance system periplasmic binding protein MerP	plus	STRESS	METAL	MERCURY	MERCURY	BLASTX	91	91	100	90.11	91	AAC38219.1	mercury resistance system periplasmic binding protein MerP			AR0057
7		gnl|P21|AR0057_28	1273	1692	+	merC	organomercurial transporter MerC	plus	STRESS	METAL	MERCURY	ORGANOMERCURY	EXACTX	140	140	100	100	140	AAC33908.1	organomercurial transporter MerC			AR0057
8		gnl|P21|AR0057_29	12	845	-	aph(6)-Id	aminoglycoside O-phosphotransferase APH(6)-Id	core	AMR	AMR	AMINOGLYCOSIDE	STREPTOMYCIN	EXACTX	278	278	100	100	278	WP_000480968.1	aminoglycoside O-phosphotransferase APH(6)-Id			AR0057
9		gnl|P21|AR0057_29	848	1672	-	aph(3'')-Ib	aminoglycoside O-phosphotransferase APH(3'')-Ib	core	AMR	AMR	AMINOGLYCOSIDE	STREPTOMYCIN	EXACTX	275	275	100	100	275	WP_109545041.1	aminoglycoside O-phosphotransferase APH(3'')-Ib			AR0057
10		gnl|P21|AR0057_29	1712	2524	-	sul2	sulfonamide-resistant dihydropteroate synthase Sul2	core	AMR	AMR	SULFONAMIDE	SULFONAMIDE	EXACTX	271	271	100	100	271	WP_001043265.1	sulfonamide-resistant dihydropteroate synthase Sul2			AR0057
11		gnl|P21|AR0057_31	1674	2876	+	tet(B)	tetracycline efflux MFS transporter Tet(B)	core	AMR	AMR	TETRACYCLINE	TETRACYCLINE	EXACTX	401	401	100	100	401	WP_001089068.1	tetracycline efflux MFS transporter Tet(B)			AR0057
12		gnl|P21|AR0057_33	3141	4013	-	mph(A)	Mph(A) family macrolide 2'-phosphotransferase	core	AMR	AMR	MACROLIDE	MACROLIDE	BLASTX	291	301	96.68	100	291	WP_000219391.1	Mph(A) family macrolide 2'-phosphotransferase			AR0057
13		gnl|P21|AR0057_34	49	921	+	blaCTX-M-15	extended-spectrum class A beta-lactamase CTX-M-15	core	AMR	AMR	BETA-LACTAM	CEPHALOSPORIN	ALLELEX	291	291	100	100	291	WP_000239590.1	extended-spectrum class A beta-lactamase CTX-M-15			AR0057
14		gnl|P21|AR0057_36	44	901	+	aac(3)-IIe	aminoglycoside N-acetyltransferase AAC(3)-IIe	core	AMR	AMR	AMINOGLYCOSIDE	GENTAMICIN	EXACTX	286	286	100	100	286	WP_000557452.1	aminoglycoside N-acetyltransferase AAC(3)-IIe			AR0057
15		gnl|P21|AR0057_39	2	442	-	catB3	type B-3 chloramphenicol O-acetyltransferase CatB3	core	AMR	AMR	PHENICOL	CHLORAMPHENICOL	PARTIAL_CONTIG_ENDX	147	210	70	100	147	WP_000186237.1	type B-3 chloramphenicol O-acetyltransferase CatB3			AR0057
16		gnl|P21|AR0057_39	583	1410	-	blaOXA-1	oxacillin-hydrolyzing class D beta-lactamase OXA-1	core	AMR	AMR	BETA-LACTAM	CEPHALOSPORIN	ALLELEX	276	276	100	100	276	WP_001334766.1	oxacillin-hydrolyzing class D beta-lactamase OXA-1			AR0057
17		gnl|P21|AR0057_39	1544	2095	-	aac(6')-Ib-cr5	fluoroquinolone-acetylating aminoglycoside 6'-N-acetyltransferase AAC(6')-Ib-cr5	core	AMR	AMR	AMINOGLYCOSIDE/QUINOLONE	AMIKACIN/KANAMYCIN/QUINOLONE/TOBRAMYCIN	ALLELEX	184	184	100	100	184	WP_063840321.1	fluoroquinolone-acetylating aminoglycoside 6'-N-acetyltransferase AAC(6')-Ib-cr5			AR0057
18		gnl|P21|AR0057_41	56	844	-	aadA2	ANT(3'')-Ia family aminoglycoside nucleotidyltransferase AadA2	core	AMR	AMR	AMINOGLYCOSIDE	STREPTOMYCIN	EXACTX	263	263	100	100	263	WP_001206356.1	ANT(3'')-Ia family aminoglycoside nucleotidyltransferase AadA2			AR0057
19		gnl|P21|AR0057_41	1255	1749	-	dfrA12	trimethoprim-resistant dihydrofolate reductase DfrA12	core	AMR	AMR	TRIMETHOPRIM	TRIMETHOPRIM	EXACTX	165	165	100	100	165	WP_001083725.1	trimethoprim-resistant dihydrofolate reductase DfrA12			AR0057
20		gnl|P21|AR0057_45	14	484	+	dfrA17	trimethoprim-resistant dihydrofolate reductase DfrA17	core	AMR	AMR	TRIMETHOPRIM	TRIMETHOPRIM	EXACTX	157	157	100	100	157	WP_001389366.1	trimethoprim-resistant dihydrofolate reductase DfrA17			AR0057
21		gnl|P21|AR0057_45	618	1403	+	aadA5	ANT(3'')-Ia family aminoglycoside nucleotidyltransferase AadA5	core	AMR	AMR	AMINOGLYCOSIDE	STREPTOMYCIN	EXACTX	262	262	100	100	262	WP_000503573.1	ANT(3'')-Ia family aminoglycoside nucleotidyltransferase AadA5			AR0057
22		gnl|P21|AR0057_47	112	456	+	qacEdelta1	quaternary ammonium compound efflux SMR transporter QacE delta 1	core	STRESS	BIOCIDE	QUATERNARY AMMONIUM	QUATERNARY AMMONIUM	ALLELEX	115	115	100	100	115	WP_000679427.1	quaternary ammonium compound efflux SMR transporter QacE delta 1			AR0057
23		gnl|P21|AR0057_47	453	1289	+	sul1	sulfonamide-resistant dihydropteroate synthase Sul1	core	AMR	AMR	SULFONAMIDE	SULFONAMIDE	EXACTX	279	279	100	100	279	WP_000259031.1	sulfonamide-resistant dihydropteroate synthase Sul1			AR0057
24		gnl|P21|AR0057_54	141	953	-	aph(3')-Ia	aminoglycoside O-phosphotransferase APH(3')-Ia	core	AMR	AMR	AMINOGLYCOSIDE	KANAMYCIN	EXACTX	271	271	100	100	271	WP_000018329.1	aminoglycoside O-phosphotransferase APH(3')-Ia			AR0057
25		gnl|P21|AR0057_56	2	445	+	blaTEM	TEM family class A beta-lactamase	core	AMR	AMR	BETA-LACTAM	BETA-LACTAM	PARTIAL_CONTIG_ENDX	148	286	51.75	100	148	WP_000027057.1	broad-spectrum class A beta-lactamase TEM-1			AR0057

## Sheet: AR0121
	Protein identifier	Contig id	Start	Stop	Strand	Gene symbol	Sequence name	Scope	Element type	Element subtype	Class	Subclass	Method	Target length	Reference sequence length	% Coverage of reference sequence	% Identity to reference sequence	Alignment length	Accession of closest sequence	Name of closest sequence	HMM id	HMM description	genome_id
0		gnl|P21|AR0121_1	24506	25975	-	smfY	multidrug efflux MFS transporter SmfY	plus	AMR	AMR	EFFLUX	EFFLUX	BLASTX	490	490	100	95.71	490	BAE79899.1	multidrug efflux MFS transporter SmfY			AR0121
1		gnl|P21|AR0121_1	151044	151373	+	ssmE	multidrug efflux SMR transporter SsmE	plus	STRESS	BIOCIDE	EFFLUX	EFFLUX	BLASTX	110	110	100	99.09	110	BAF80121.1	multidrug efflux SMR transporter SsmE			AR0121
2		gnl|P21|AR0121_1	502840	503973	-	blaSRT-2	cephalosporin-hydrolyzing class C beta-lactamase SRT-2	core	AMR	AMR	BETA-LACTAM	CEPHALOSPORIN	ALLELEX	378	378	100	100	378	WP_048321520.1	cephalosporin-hydrolyzing class C beta-lactamase SRT-2			AR0121
3		gnl|P21|AR0121_12	45295	46191	-	fieF	CDF family cation-efflux transporter FieF	plus	STRESS	METAL			BLASTX	299	300	99.67	80.94	299	BAB89353.1	CDF family cation-efflux transporter FieF			AR0121
4		gnl|P21|AR0121_14	28116	28997	-	blaSME-4	carbapenem-hydrolyzing class A beta-lactamase SME-4	core	AMR	AMR	BETA-LACTAM	CARBAPENEM	ALLELEX	294	294	100	100	294	WP_063864730.1	carbapenem-hydrolyzing class A beta-lactamase SME-4			AR0121
5		gnl|P21|AR0121_2	200427	202199	+	smdA	multidrug efflux ABC transporter permease/ATP-binding subunit SmdA	plus	STRESS	BIOCIDE	EFFLUX	EFFLUX	BLASTX	591	591	100	99.32	591	BAF79679.1	multidrug efflux ABC transporter permease/ATP-binding subunit SmdA			AR0121
6		gnl|P21|AR0121_2	202195	203970	+	smdB	multidrug efflux ABC transporter permease/ATP-binding subunit SmdB	plus	STRESS	BIOCIDE	EFFLUX	EFFLUX	BLASTX	592	592	100	99.32	592	BAF79680.1	multidrug efflux ABC transporter permease/ATP-binding subunit SmdB			AR0121
7		gnl|P21|AR0121_2	228867	232004	-	sdeY	multidrug efflux RND transporter permease subunit SdeY	plus	AMR	AMR	EFFLUX	EFFLUX	BLASTX	1046	1051	99.43	96.37	1046	BAC77251.1	multidrug efflux RND transporter permease subunit SdeY			AR0121
8		gnl|P21|AR0121_4	11750	12934	+	sdeA	multidrug efflux RND transporter periplasmic adaptor subunit SdeA	plus	STRESS	BIOCIDE	EFFLUX	EFFLUX	BLASTX	395	395	100	98.73	395	AAS55383.1	multidrug efflux RND transporter periplasmic adaptor subunit SdeA			AR0121
9		gnl|P21|AR0121_4	12962	16099	+	sdeB	multidrug efflux RND transporter permease subunit SdeB	plus	AMR	AMR	EFFLUX	EFFLUX	BLASTX	1046	1047	99.9	98.57	1046	AAO18187.2	multidrug efflux RND transporter permease subunit SdeB			AR0121
10		gnl|P21|AR0121_8	135171	135608	+	aac(6')	aminoglycoside 6'-N-acetyltransferase	core	AMR	AMR	AMINOGLYCOSIDE	AMINOGLYCOSIDE	EXACTX	146	146	100	100	146	WP_033654785.1	aminoglycoside 6'-N-acetyltransferase			AR0121

## Sheet: AR0133
	Protein identifier	Contig id	Start	Stop	Strand	Gene symbol	Sequence name	Scope	Element type	Element subtype	Class	Subclass	Method	Target length	Reference sequence length	% Coverage of reference sequence	% Identity to reference sequence	Alignment length	Accession of closest sequence	Name of closest sequence	HMM id	HMM description	genome_id
0		gnl|P21|AR0133_1	197212	198348	-	blaDHA	DHA family class C beta-lactamase	core	AMR	AMR	BETA-LACTAM	CEPHALOSPORIN	BLASTX	379	379	100	98.15	379	WP_004240455.1	class C beta-lactamase DHA-13			AR0133
1		gnl|P21|AR0133_13	21245	22426	-	tet(D)	tetracycline efflux MFS transporter Tet(D)	core	AMR	AMR	TETRACYCLINE	TETRACYCLINE	BLASTX	394	394	100	97.72	394	WP_001039466.1	tetracycline efflux MFS transporter Tet(D)			AR0133
2		gnl|P21|AR0133_24	701	1882	+	tet(D)	tetracycline efflux MFS transporter Tet(D)	core	AMR	AMR	TETRACYCLINE	TETRACYCLINE	EXACTX	394	394	100	100	394	WP_001039466.1	tetracycline efflux MFS transporter Tet(D)			AR0133
3		gnl|P21|AR0133_24	25590	26060	-	dfrA14	trimethoprim-resistant dihydrofolate reductase DfrA14	core	AMR	AMR	TRIMETHOPRIM	TRIMETHOPRIM	EXACTX	157	157	100	100	157	WP_004201280.1	trimethoprim-resistant dihydrofolate reductase DfrA14			AR0133
4		gnl|P21|AR0133_30	7741	8619	-	blaKPC-2	carbapenem-hydrolyzing class A beta-lactamase KPC-2	core	AMR	AMR	BETA-LACTAM	CARBAPENEM	ALLELEX	293	293	100	100	293	WP_004199234.1	carbapenem-hydrolyzing class A beta-lactamase KPC-2			AR0133
5		gnl|P21|AR0133_6	189610	190080	+	dfrA1	trimethoprim-resistant dihydrofolate reductase DfrA1	core	AMR	AMR	TRIMETHOPRIM	TRIMETHOPRIM	EXACTX	157	157	100	100	157	WP_000777554.1	trimethoprim-resistant dihydrofolate reductase DfrA1			AR0133
6		gnl|P21|AR0133_6	190178	190699	+	sat2	streptothricin N-acetyltransferase Sat2	core	AMR	AMR	STREPTOTHRICIN	STREPTOTHRICIN	EXACTX	174	174	100	100	174	WP_000704156.1	streptothricin N-acetyltransferase Sat2			AR0133
7		gnl|P21|AR0133_6	190760	191545	+	aadA1	ANT(3'')-Ia family aminoglycoside nucleotidyltransferase AadA1	core	AMR	AMR	AMINOGLYCOSIDE	STREPTOMYCIN	EXACTX	262	262	100	100	262	WP_001206315.1	ANT(3'')-Ia family aminoglycoside nucleotidyltransferase AadA1			AR0133

[truncated: 6 more sheets: AR0155, AR0156, AR0163, AR0239, AR0288, AR0303]
