# Supplementary material for: Colistin exerts potent activity against mcr+ Enterobacteriaceae via synergistic interactions with the host defense
Source: J Clin Invest. 2025 Apr 22;135(12):e170690. doi: 10.1172/JCI170690 (PMC12165787; doi:10.1172/JCI170690)
Supplement: Supporting data values [file jci-135-170690-s221.xlsx]

## Sheet: Fig 1A
Kinetic Killing Assays
CFU/mL
	Escherichia coli (mcr-1)
	Hours	CA-MHB						CA-MHB + COL 1						RPMI (10%LB)						RPMI (10%LB) + COL 1
	0	1150000	1000000	430000	410000	435000	445000	1100000	1050000	395000	410000	470000	465000	555000	485000	370000	410000	405000	385000	500000	560000	375000	355000	430000	425000
	2	3400000	3000000	2100000	2400000	1950000	2400000	3700000	3400000	2150000	2050000	2600000	2100000	3650000	2850000	1400000	1600000	2250000	1750000	1500	1500	1500	0	4000	4500
	4	180000000	190000000	130000000	100000000	115000000	115000000	100000000	145000000	75000000	55000000	36500000	40000000	16000000	21500000	32500000	28500000	18500000	18000000	0	0	500	500	0	0
	8	4850000000	4400000000	2900000000	2150000000	610000000	510000000	4700000000	3900000000	2500000000	1800000000	530000000	465000000	3900000000	3700000000	1200000000	1900000000	675000000	600000000	0	0	0	0	0	0
	24	5200000000	4250000000	3100000000	2150000000	3650000000	2850000000	4600000000	4250000000	3150000000	2600000000	3000000000	2100000000	2650000000	2800000000	1000000000	1150000000	195000000	155000000	0	0	0	0	0	0
	Klebsiella pneumoniae (mcr-1)
	Hours	CA-MHB							CA-MHB + COL 2							RPMI (10%LB)							RPMI (10%LB) + COL 2
	0	460000	555000	280000	360000	320000	320000	345000	475000	500000	255000	280000	310000	345000	350000	540000	500000	355000	345000	310000	395000	360000	470000	485000	300000	295000	300000	400000	435000
	2	1850000	1900000	1700000	1500000	1000000	455000	460000	1750000	1000000	2050000	1200000	2150000	470000	490000	1450000	1200000	1050000	1150000	950000	345000	335000	17500	27500	22000	19000	21500	14500	14000
	4	52500000	58500000	68000000	59500000	58500000	46000000	47000000	65000000	66500000	26500000	20000000	22500000	24000000	28000000	105000000	80000000	42000000	39000000	35000000	30500000	30000000	0	0	500	1000	500	0	0
	8	5900000000	5500000000	1100000000	1250000000	1050000000	295000000	290000000	4950000000	5400000000	545000000	450000000	505000000	255000000	245000000	4800000000	3950000000	2000000000	1300000000	1500000000	525000000	530000000	0	0	0	0	0	0	0
	24	3200000000	2600000000	1950000000	1300000000	1350000000	2300000000	1500000000	3450000000	2850000000	1750000000	1450000000	1500000000	1800000000	1850000000	2600000000	2850000000	800000000	1100000000	900000000	1350000000	1350000000	0	0	0	0	0	0	0
	Salmonella enterica (mcr-1)
	Hours	CA-MHB							CA-MHB + COL 1							RPMI (10%LB)							RPMI (10%LB) + COL 1
	0	555000	560000	375000	430000	415000	330000	390000	555000	500000	415000	380000	475000	325000	330000	600000	600000	460000	450000	425000	380000	350000	595000	590000	450000	505000	525000	360000	380000
	2	2350000	1900000	1900000	2600000	2550000	1500000	1550000	2600000	2400000	1850000	2050000	2750000	1900000	2250000	2350000	2550000	2100000	1850000	2150000	590000	540000	2050000	2450000	1250000	1300000	1400000	1450000	900000
	4	48000000	57500000	40000000	49500000	45500000	24500000	23500000	37000000	36500000	19500000	25000000	26000000	20000000	26000000	55000000	54000000	34000000	35500000	32500000	27000000	24500000	5000	5500	12000	15000	10000	2500	5000
	8	4000000000	4200000000	1600000000	1450000000	1450000000	410000000	360000000	5000000000	4400000000	1000000000	950000000	1750000000	425000000	435000000	4400000000	5200000000	1950000000	2150000000	2250000000	615000000	625000000	0	0	0	0	0	0	0
	24	4200000000	4100000000	2800000000	2450000000	2350000000	2900000000	2500000000	5100000000	4750000000	2150000000	3150000000	2900000000	2400000000	2350000000	3300000000	3250000000	1500000000	1550000000	2150000000	260000000	285000000	0	0	0	0	0	0	0

## Sheet: Fig 1B
Bicarbonate Supplementation Assays
CFU/mL
	Escherichia coli (mcr-1)
	HCO3- (mM)	CA-MHB + COL 1							RPMI (10%LB) + COL 1
	0	545000000	495000000	3300000000	2400000000	2600000000	545000000	495000000	1400000000	1500000000	865000000	935000000	855000000	1400000000	1500000000
	10	600000000	590000000	2300000000	2300000000	3050000000	600000000	590000000	0	0	0	0	0	0	0
	25	545000000	575000000	1950000000	1800000000	2300000000	545000000	575000000	0	0	0	0	0	0	0
	Klebsiella pneumoniae (mcr-1)
	HCO3- (mM)	CA-MHB + COL 2							RPMI (10%LB) + COL 2
	0	1950000000	1750000000	2000000000	2750000000	2600000000	375000000	370000000	595000000	575000000	515000000	520000000	470000000	1100000000	1450000000
	10	1550000000	1450000000	2550000000	2850000000	2650000000	450000000	415000000	0	0	0	0	0	0	0
	25	1350000000	1250000000	1950000000	1750000000	1900000000	420000000	385000000	0	0	0	0	0	0	0
	Salmonella enterica (mcr-1)
	HCO3- (mM)	CA-MHB + COL 1							RPMI (10%LB) + COL 1
	0	3400000000	3550000000	3050000000	3000000000	2900000000	540000000	615000000	2250000000	2500000000	1700000000	1150000000	1750000000	900000000	1700000000
	10	2850000000	2600000000	2750000000	3000000000	3200000000	625000000	635000000	0	0	0	0	0	0	0
	25	2350000000	2000000000	2100000000	2950000000	2350000000	650000000	575000000	0	0	0	0	0	0	0

## Sheet: Fig 1C
NPN Outer Membrane Permeabilization Assay
% Outer Membrane Permeability
	Escherichia coli (mcr-1)
	CA-MHB			RPMI(10%LB)
	– COL	+ COL		– COL	+ COL
	33	30		33	110
	38	34		34	112
	35	35		34	110
	43	32		30	102
	46	33		32	98
	41	36		34	96
	32	61		47	93
	30	36		46	89
	32	36		43	94
	30	36		45	90
	30	31		46	93
	32	33		42	88

## Sheet: Fig 1D
Quantitative PCR Assay
mcr-1 Expression Fold Change
	Escherichia coli (mcr-1)
	Condition	CA-MHB									RPMI(10%LB)
	– COL	9.95	8.72	9.33	3.37	2.88	2.31	5.39	5.24	4.03	0.64	1.51	1.04	0.82	1.11	1.09	1.3	0.89	0.86
	+ COL	4.61	6.21	7.41	2.27	1.75	3.72	3.29	2.99	3	0.78	0.68	1.87	2.12	2.06	0.23	1.12	0.93	0.96
	+ L-Arabinose	8.82	8.51	7.41	6.37	8.95	4.9	3.64	4.51	3.51	1.1	0.74	1.24	0.96	1.22	0.85	1	0.86	1.16

## Sheet: Fig 2A
Whole Blood Killing Assay
% Bacterial Survival
	Escherichia coli (mcr-1); T = 1H					Klebsiella pneumoniae (mcr-1); T = 1H					Salmonella enterica (mcr-1); T = 2H
	COL 0 mg/L	COL 0.25 mg/L	COL 0.5 mg/L	COL 1 mg/L		COL 0 mg/L	COL 0.50 mg/L	COL 1.0 mg/L	COL 2 mg/L		COL 0 mg/L	COL 0.25 mg/L	COL 0.5 mg/L	COL 1 mg/L
	52	7	2	1		348	42	38	28		348	42	38	28
	50	6	3	1		312	41	35	29		312	41	35	29
	55	7	2	1		304	42	39	28		304	42	39	28
	47	5	2	1		297	0	26	17		297	0	26	17
	50	7	2	1		359	125	26	51		359	125	26	51
	47	7	2	1		308	0	59	17		308	0	59	17
	56	6	2	1		374	39	34	6		374	39	34	6
	55	7	2	1		259	45	56	42		259	45	56	42
	49	6	2	1		331	40	22	36		331	40	22	36
	50	6	2	1

## Sheet: Fig 2B
Serum Complement Killing Assay
% Bacterial Survival
	Escherichia coli (mcr-1); T = 1H					Klebsiella pneumoniae (mcr-1); T = 2H					Salmonella enterica (mcr-1); T = 2H
	COL 0 mg/L	COL 0.25 mg/L	COL 0.5 mg/L	COL 1 mg/L		COL 0 mg/L	COL 0.50 mg/L	COL 1.0 mg/L	COL 2 mg/L		COL 0 mg/L	COL 0.25 mg/L	COL 0.5 mg/L	COL 1 mg/L
	57	22	9	5		100	5	3	1		106	7	5	0
	71	18	6	4		102	3	2	1		115	10	4	1
	55	25	15	21		99	8	2	1		114	10	4	0
	75	25	8	3		65	9	6	3		280	6	0	1
	94	21	7	4		62	10	10	6		256	12	2	0
	67	25	8	3		94	9	6	3		352	10	1	0
	68	14	10	5		73	32	12	8		264	1	0	0
	75	14	11	5		71	35	13	8		280	1	0	0
	53	11	10	5		66	31	15	8		280	0	1	1

## Sheet: Fig 3A
Complement Deposition Assay
C3 Deposition (Fold Change MFI)
	Escherichia coli (mcr-1); T = 1H						Klebsiella pneumoniae (mcr-1); T = 2H						Salmonella enterica (mcr-1); T = 2H
	Ec Only	– COL	+ COL	– COL	+ COL		Kp Only	– COL	+ COL	– COL	+ COL		Se Only	– COL	+ COL	– COL	+ COL
	1.28025	2.40287	5.75637	1.23726	1.15605		0.65277	1.33845	7.03236	0.987383	0.976413		0.978451	1.59581	2.02097	1.07746	1.04834
	1.03662	2.20223	5.18312	1.24204	1.16083		1.40976	1.36588	7.74547	0.976413	0.981898		0.984275	1.00175	1.76471	1.18812	1.0134
	0.683121	1.9586	5.40287	1.29936	1.07484		0.938014	1.59627	6.89523	0.981898	1.04772		1.03669	1.05416	2.01514	0.94933	0.995923
	1.08217	5.29456	11.0139	1.73451	1.58786		0.984798	9.41837	15.4594	1.25578	1.71183		1.06154	3.47692	7.52692	0.711538	0.946154
	0.935525	5.81037	12.8293	2.07838	2.72061		0.925314	8.58559	15.7039	1.32849	1.77132		0.957692	3.3	7.12308	0.707692	0.815385
	1.09229	5.38053	10.3363	1.85082	1.75474		1.09055	3.90615	16.4243	1.25578	1.72505		0.980769	3.60385	7.28846	0.676923	0.907692

## Sheet: Fig 3C
Immunofluorescence
Fluorescence (Fold Change)
	Escherichia coli (mcr-1)
	Ec Only	– COL	+ COL
	0.083264	0.461614	1.63969
	0.139924	0.386701	1.41589
	0.181435	0.881041	1.40734
	0.270026	0.247593	1.52168
	0.263727	1.0712	1.72107
	0.35834	0.520264	1.35077
	0.29097	0.169815	1.64985
	0.064938	0.393378	1.73977
	0.092566	0.25517	1.19992
	0.230447	0.718392	1.38645
	0.267227	0.385499	3.5182
	0.209302	0.313882	1.49328
	0.262611	0.256192	1.29903
	0.107659	0.197613	0.658782
	0.137396	0.197264	0.746085
	0.558842	0.210656	0.749011
	0.159762	1.06396	0.66331
	0.290628	0.148493	0.869314
	0.228431	0.211179	0.77659
	0.218165	0.464154	0.618157
	0.176373	0.128765	2.22245
	0.182771	0.18631	2.42798
	0.317776	0.179174	3.25418
	0.249467	0.908267	2.73171
	0.288887	1.31964	2.65822
	1.02423	1.7525	1.06
	0.608394	2.14053	2.00952
	0.83282	0.488861	2.0345
	0.794957	0.140993	1.44184
	0.961289	0.24201	0.231915
	1.15462	0.211793	2.06761
	1.4171	0.0976061	1.78159
	1.53294	0.178268	2.23352
	1.18135	0.17204	0.534696
	1.29346	0.163072	0.689446
	1.67089	2.18419	1.0973
	2.07115	0.394289	1.39221
	1.59475	0.333315	2.27711
	1.19445	0.269208	2.38379
	1.83239	0.206627	2.60451
	1.4739	0.183777	2.53774
	1.59261	0.9598	0.0526098
	0.679006	0.955255	0.474357
	1.07773	1.50568	1.37438
	1.2879	1.09919	1.46826
	1.00412	0.96125	1.6578
	1.5088	1.28183	1.5988
	1.40619	0.444862	1.03334
	0.826008	0.153906	1.54071
	1.02049	0.189567	2.03695
	1.38484	0.239386	1.69405
	0.891572	0.147887	2.00252
	1.05832	0.183806	2.49544
	0.65539	0.221555	0.930342
	1.76661	0.512736	0.706966
	1.34061	0.248221	0.652331
	2.27422	1.39642	2.5517
	1.61552	0.858764	1.10113
	2.14133	3.54488	3.84251
	1.90524	1.67271	0.346828
	0.00872	0.702706	1.33127
	-0.014853	1.18315	0.912903
	0.011438	0.35236	0.389153
	-0.008746	6.13478	1.36748
	1.82691	5.73613	5.77188
	2.3896	5.68642	6.5451
	3.80125	1.72982	0.361171
	1.46618	1.26368	0.102362
	3.27444	-0.00605488	0.17286
	2.85047	2.32451	0.164501
	2.98185	5.76269	3.15673
	3.75708	2.49351	3.94329
	4.6642	5.40038	2.1849
	2.70308	2.91318	3.25812
	1.95219	2.19591	1.05143
	0.012043	7.84125	4.07596
	-0.012761	4.27862	4.05762
	-0.007501	2.0567	5.29162
	0.00092	3.35277	2.10577
	-0.002528	4.15819	4.08895
	-0.020787	3.6996	4.51396
	-0.019783	3.45193	4.4046
	-0.013739	1.82004	9.17344
	0.011736	9.74078	0.0117584
	0.000659	5.65449	4.35736
	0.015322	2.77542	3.86517
	-0.02028	3.84407	3.98711
	-0.028121	4.54207	1.02974
	0.000514	3.1426	2.68004
	-0.011698	4.06143	3.81622
	-0.00289	1.52256	2.70547
	-0.008253	1.3176	5.40461
	-0.010732	1.6218	5.20077
	0.025745	0.277155	4.37639
	0.015016	1.75009	7.00021
	-0.000306	3.15698	3.39386
	0.012367	4.68627	3.45543
	-0.014835	5.22542	4.32238
	-0.013679	2.83686	8.90299
	-0.003263	0.658054	1.09171
	-0.013968	2.68769	9.93816
	0.008008	3.27469	10.8648
	-0.01473	3.09536	10.3098
	-0.012295	4.25851	13.7107
	0.015075	3.45267	4.20027
	6.23445	3.1408	5.10487
	5.14264	2.59697	3.72787
	4.35847	3.79103	6.07035
	4.51432	4.69709	2.66766
	3.46268	7.49106	3.50084
	4.99391	2.10289	2.08454
	2.78834	0.378029	1.42909
	-0.010292	1.53648	5.74111
	-0.007027	1.65043	3.47208
	0.017882	0.368321	2.35966
	0.017077	-0.0164013	1.10939
	0.00456	-0.0111809	5.66907
	-0.001642	-3.93573	6.59116
	-0.012838	-0.0242007	6.01406
	-0.010734	0.0073935	4.11518

## Sheet: Fig 4A
Murine Intravenous Infection Model - Organ Homogenate Enumeration (CFU/g)
n = 6 mice per group
	SPLEEN							KIDNEY
	PBS		CTX		COL			PBS		CTX		COL
	2.66022e+06	2.11608e+06	53842.4	61184.5	43103.4	46182.3		666984	786089	2440.21	0	0	0
	189437	192308	78740.2	48119	7199.42	3599.71		69227.3	71460.5	4329	6493.51	0	0
	1.94575e+06	2.53538e+06	121429	128571	154221	208333		246305	240148	2453.39	0	25533.9	18570.1
	1.3373e+06	1.31253e+06	22650.1	22650.1	74738.4	82212.3		122951	125108	2448.58	0	0	0
	74370.7	77231.1	165787	97965.3	61312.1	55180.9		4847.31	2423.65	0	0	0	0
	86427.7	89628.7	96393	87064.7	41046.7	35915.9		4938.27	7407.41	0	0	2663.83	0

## Sheet: Fig 4B
Murine Intravenous Infection Model - Survival
n = 13 mice per group
	Day	PBS	CTX	COL
	1	1
	1	1	1	1
	1	1	1	1
	1	1	1
	1	1
	2	1		1
	2	1
	2	1	1	1
	2	1
	4	1	1
	8	1
	10		0	0
	10		0	0
	10		0	0
	10			0
	10	0	0	0
	10	0	0	0
	10		0	0
	10		0	0
	10		0	0

[truncated: 3 more sheets: Fig 4C, Table 3, Sup Fig 1]
